# Supplementary material for: Comparison of Conformations and Interactions with Nicotinic Acetylcholine Receptors for E. coli-Produced and Synthetic Three-Finger Protein SLURP-1
Source: Int J Mol Sci. 2023 Nov 29;24(23):16950. doi: 10.3390/ijms242316950 (PMC10707033; doi:10.3390/ijms242316950)
Supplement: Supplementary file 1 [file ijms-24-16950-s001.zip]

Archive with 1 entries (1 files):
- ijms-2665111-supplementary.pdf
